# Supplementary material for: Osteopathic Manipulative Treatment Regulates Autonomic Markers in Preterm Infants: A Randomized Clinical Trial
Source: Healthcare (Basel). 2022 Apr 27;10(5):813. doi: 10.3390/healthcare10050813 (PMC9141319; doi:10.3390/healthcare10050813)
Supplement: Supplementary file 1 [file healthcare-10-00813-s001.zip]

Archive with 1 entries (1 files):
- healthcare-1645482-supplementary.pdf
